# Supplementary material for: Establishment of a 3D Multicellular HCC Tumor Spheroid Model to Unravel Nrf2’s Influence on the Tumor Immune Microenvironment
Source: Bioengineering (Basel). 2026 Mar 13;13(3):336. doi: 10.3390/bioengineering13030336 (PMC13023928; doi:10.3390/bioengineering13030336)
Supplement: Supplementary file 1 [file bioengineering-13-00336-s001.zip]

Archive with 1 entries (1 files):
- Böttcher et al. 2026 - Establishment of a 3D multicellular HCC tumor spheroid_Appendix.pdf
